# Supplementary material for: Clinical diagnosis of Lewy body dementia
Source: BJPsych Open. 2020 Jun 16;6(4):e61. doi: 10.1192/bjo.2020.44 (PMC7345593; doi:10.1192/bjo.2020.44)
Supplement: Supplementary file 1 [file S2056472420000447sup001.zip]

Archive with 12 entries (12 files):
- ICMJE Disclosure JK .pdf
- coi_disclosuremckeith20thjan.pdf
- coi_disclosure_SB.pdf
- coi_disclosure_jpt (2).pdf
- coi_disclosure_DB.pdf
- coi_disclosure_AS.pdf
- coi_disclosure-pj.pdf
- coi_disclosure THOMAS.pdf
- coi_disclosure RM20012020.pdf
- coi_disclosure Louise Allan.pdf
- coi_disclosure JOB.pdf
- ABentleycoi_disclosure (1).pdf
